# Supplementary material for: Simplifying Genotyping of Mutants from Genome Editing with a Parallel qPCR-Based iGenotype Index
Source: Cells. 2024 Jan 29;13(3):247. doi: 10.3390/cells13030247 (PMC10854663; doi:10.3390/cells13030247)
Supplement: Supplementary file 1 [file cells-13-00247-s001.zip]

Archive with 6 entries (6 files):
- Original gel imagines.pptx
- __MACOSX/._Original gel imagines.pptx
- Supplemental_Data S1.xlsx
- __MACOSX/._Supplemental_Data S1.xlsx
- Supplemental_Data S2.xlsx
- __MACOSX/._Supplemental_Data S2.xlsx
