# Supplementary material for: Simplifying Genotyping of Mutants from Genome Editing with a Parallel qPCR-Based iGenotype Index
Source: Cells. 2024 Jan 29;13(3):247. doi: 10.3390/cells13030247 (PMC10854663; doi:10.3390/cells13030247)
Supplement: Supplementary file 1 [file cells-13-00247-s001.zip › Supplemental_Data S1.xlsx]

## Sheet: Summary on iGenotype
Supplemental Data S1: iGenotype indexes from parallel qPCR using different primer sets on different concentrations of varried templates.
Gene	Target	Concentration	Primer pairs	iGenotype_mean	iGenotype_SD
MBD3	Het	15625	Fwt v.s. Fm	0.147746	0.0574295
MBD3	Het	3125	Fwt v.s. Fm	0.149085	0.0284115
MBD3	Het	625	Fwt v.s. Fm	0.158234	0.032513
MBD3	Het	125	Fwt v.s. Fm	0.124878	0.0243017
MBD3	Het	25	Fwt v.s. Fm	0.166153	0.0289324
MBD3	Het	5	Fwt v.s. Fm	0.188783	0.0270409
MBD3	Het	1	Fwt v.s. Fm	0.215108	0.00646478
MBD3	Het	15625	F970wt v.s. Fm	-0.00733006	0.0424468
MBD3	Het	3125	F970wt v.s. Fm	0.0497934	0.0162284
MBD3	Het	625	F970wt v.s. Fm	0.0679265	0.0140063
MBD3	Het	125	F970wt v.s. Fm	0.0402726	0.00838817
MBD3	Het	25	F970wt v.s. Fm	0.0340073	0.0411589
MBD3	Het	5	F970wt v.s. Fm	0.0525176	0.0292751
MBD3	Het	1	F970wt v.s. Fm	0.0307457	0.0319047
MBD3	Het	15625	F967wt v.s. Fm	0.149514	0.0290306
MBD3	Het	3125	F967wt v.s. Fm	0.157811	0.0232635
MBD3	Het	625	F967wt v.s. Fm	0.161623	0.00808258
MBD3	Het	125	F967wt v.s. Fm	0.147853	0.0613049
MBD3	Het	25	F967wt v.s. Fm	0.121299	0.104377
MBD3	Het	5	F967wt v.s. Fm	0.187238	0.0117332
MBD3	Het	1	F967wt v.s. Fm	0.160238	0.0133717
TRβ	Het	3125	TR_Fwt1 v.s. TR_Fm	-0.18167	0.00448736
TRβ	Het	625	TR_Fwt1 v.s. TR_Fm	0.029508	0.0896085
TRβ	Het	125	TR_Fwt1 v.s. TR_Fm	-0.0325839	0.00721702
TRβ	Het	25	TR_Fwt1 v.s. TR_Fm	0.00636267	0.0213082
TRβ	Het	5	TR_Fwt1 v.s. TR_Fm	-0.020737	0.00725207
TRβ	Het	1	TR_Fwt1 v.s. TR_Fm	0.102078	0.0673063
TRβ	Het	3125	TR_Fwt2 v.s. TR_Fm	0.00438163	0.0400087
TRβ	Het	625	TR_Fwt2 v.s. TR_Fm	0.0835231	0.0724392
TRβ	Het	125	TR_Fwt2 v.s. TR_Fm	0.139276	0.0491727
TRβ	Het	25	TR_Fwt2 v.s. TR_Fm	0.167247	0.0329685
TRβ	Het	5	TR_Fwt2 v.s. TR_Fm	0.153636	0.0166815
TRβ	Het	1	TR_Fwt2 v.s. TR_Fm	0.232388	0.0844218
TRβ	Het	3125	TR_Fwt3 v.s. TR_Fm	-0.025012	0.0489705
TRβ	Het	625	TR_Fwt3 v.s. TR_Fm	0.131522	0.00767348
TRβ	Het	125	TR_Fwt3 v.s. TR_Fm	0.0861887	0.0516686
TRβ	Het	25	TR_Fwt3 v.s. TR_Fm	0.101801	0.0306139
TRβ	Het	5	TR_Fwt3 v.s. TR_Fm	0.0971422	0.0274626
TRβ	Het	1	TR_Fwt3 v.s. TR_Fm	0.230029	0.018304
AMDHD1	Het	3125	A_Fwt v.s. A_Fm	-0.123477	0.175833
AMDHD1	Het	625	A_Fwt v.s. A_Fm	-0.0350638	0.0105385
AMDHD1	Het	125	A_Fwt v.s. A_Fm	-0.0303474	0.002441
AMDHD1	Het	25	A_Fwt v.s. A_Fm	-0.0188644	0.0199217
AMDHD1	Het	5	A_Fwt v.s. A_Fm	0.0501633	0.0326566
AMDHD1	Het	1	A_Fwt v.s. A_Fm	0.307917	0.096131
MBD3	Hom	15625	Fwt v.s. Fm	-0.968947	0.000755938
MBD3	Hom	3125	Fwt v.s. Fm	-0.967753	0.00267421
MBD3	Hom	625	Fwt v.s. Fm	-0.969728	0.000447319
MBD3	Hom	125	Fwt v.s. Fm	-0.968256	0.000531559
MBD3	Hom	25	Fwt v.s. Fm	-0.966943	0.0021498
MBD3	Hom	5	Fwt v.s. Fm	-0.963315	0.00181302
MBD3	Hom	1	Fwt v.s. Fm	-0.792097	0.148073
MBD3	Hom	15625	F970wt v.s. Fm	-0.977924	0.000595049
MBD3	Hom	3125	F970wt v.s. Fm	-0.976455	0.000476406
MBD3	Hom	625	F970wt v.s. Fm	-0.9753	0.000572922
MBD3	Hom	125	F970wt v.s. Fm	-0.974893	0.000591379
MBD3	Hom	25	F970wt v.s. Fm	-0.97541	0.000357382
MBD3	Hom	5	F970wt v.s. Fm	-0.752181	0.19337
MBD3	Hom	1	F970wt v.s. Fm	-0.979117	0.000832695
MBD3	Hom	15625	F967wt v.s. Fm	-0.951068	0.00506327
MBD3	Hom	3125	F967wt v.s. Fm	-0.955101	0.00611678
MBD3	Hom	625	F967wt v.s. Fm	-0.94707	0.00220765
MBD3	Hom	125	F967wt v.s. Fm	-0.95375	0.00188133
MBD3	Hom	25	F967wt v.s. Fm	-0.952708	0.00144716
MBD3	Hom	5	F967wt v.s. Fm	-0.949397	0.000583408
MBD3	Hom	1	F967wt v.s. Fm	-0.948765	0.00266376
TRβ	Hom	3125	TR_Fwt1 v.s. TR_Fm	-0.99996	1.14611e-06
TRβ	Hom	625	TR_Fwt1 v.s. TR_Fm	-0.999956	9.01563e-07
TRβ	Hom	125	TR_Fwt1 v.s. TR_Fm	-0.99995	3.20266e-07
TRβ	Hom	25	TR_Fwt1 v.s. TR_Fm	-0.999884	3.78847e-05
TRβ	Hom	5	TR_Fwt1 v.s. TR_Fm	-0.999924	2.0183e-05
TRβ	Hom	1	TR_Fwt1 v.s. TR_Fm	-0.999766	3.04006e-05
TRβ	Hom	3125	TR_Fwt2 v.s. TR_Fm	-0.999945	1.31776e-06
TRβ	Hom	625	TR_Fwt2 v.s. TR_Fm	-0.999942	1.48878e-06
TRβ	Hom	125	TR_Fwt2 v.s. TR_Fm	-0.999939	2.26832e-06
TRβ	Hom	25	TR_Fwt2 v.s. TR_Fm	-0.999937	3.69504e-06
TRβ	Hom	5	TR_Fwt2 v.s. TR_Fm	-0.999953	1.18438e-05
TRβ	Hom	1	TR_Fwt2 v.s. TR_Fm	-0.999928	6.2184e-05
TRβ	Hom	3125	TR_Fwt3 v.s. TR_Fm	-0.999956	1.75556e-06
TRβ	Hom	625	TR_Fwt3 v.s. TR_Fm	-0.999945	1.25151e-06
TRβ	Hom	125	TR_Fwt3 v.s. TR_Fm	-0.999952	4.03816e-06
TRβ	Hom	25	TR_Fwt3 v.s. TR_Fm	-0.999926	5.18297e-06
TRβ	Hom	5	TR_Fwt3 v.s. TR_Fm	-0.999867	5.23533e-05
TRβ	Hom	1	TR_Fwt3 v.s. TR_Fm	-0.999511	0.000105456
AMDHD1	Hom	3125	A_Fwt v.s. A_Fm	-0.996865	0.000286016
AMDHD1	Hom	625	A_Fwt v.s. A_Fm	-0.997211	0.000135272
AMDHD1	Hom	125	A_Fwt v.s. A_Fm	-0.996105	3.8375e-05
AMDHD1	Hom	25	A_Fwt v.s. A_Fm	-0.992324	0.00107817
AMDHD1	Hom	5	A_Fwt v.s. A_Fm	-0.977246	0.0106181
AMDHD1	Hom	1	A_Fwt v.s. A_Fm	-0.915661	0.0292751
MBD3	Wt	15625	Fwt v.s. Fm	0.999935	0.183936
MBD3	Wt	3125	Fwt v.s. Fm	0.999675	0.134892
MBD3	Wt	625	Fwt v.s. Fm	0.999701	0.148794
MBD3	Wt	125	Fwt v.s. Fm	0.998836	0.0804307
MBD3	Wt	25	Fwt v.s. Fm	0.994254	0.36641
MBD3	Wt	5	Fwt v.s. Fm	0.983414	0.263912
MBD3	Wt	1	Fwt v.s. Fm	0.949644	0.0512311
MBD3	Wt	15625	F970wt v.s. Fm	0.999939	0.0210544
MBD3	Wt	3125	F970wt v.s. Fm	0.999677	0.0332333
MBD3	Wt	625	F970wt v.s. Fm	0.999708	0.0205563
MBD3	Wt	125	F970wt v.s. Fm	0.99888	0.0251399
MBD3	Wt	25	F970wt v.s. Fm	0.993051	0.0454969
MBD3	Wt	5	F970wt v.s. Fm	0.980578	0.0472482
MBD3	Wt	1	F970wt v.s. Fm	0.943164	0.0538217
MBD3	Wt	15625	F967wt v.s. Fm	0.999764	3.53323e-05
MBD3	Wt	3125	F967wt v.s. Fm	0.999511	5.61457e-05
MBD3	Wt	625	F967wt v.s. Fm	0.999401	4.6521e-05
MBD3	Wt	125	F967wt v.s. Fm	0.998388	0.00013591
MBD3	Wt	25	F967wt v.s. Fm	0.989392	0.0007554
MBD3	Wt	5	F967wt v.s. Fm	0.980658	0.0019397
MBD3	Wt	1	F967wt v.s. Fm	0.79248	0.138102
TRβ	Wt	3125	TR_Fwt1 v.s. TR_Fm	0.999996	0.0208062
TRβ	Wt	625	TR_Fwt1 v.s. TR_Fm	0.999999	0.0464041
TRβ	Wt	125	TR_Fwt1 v.s. TR_Fm	0.999998	0.148809
TRβ	Wt	25	TR_Fwt1 v.s. TR_Fm	0.999994	0.0225936
TRβ	Wt	5	TR_Fwt1 v.s. TR_Fm	0.999946	0.0229285
TRβ	Wt	1	TR_Fwt1 v.s. TR_Fm	0.999673	0.0100996
TRβ	Wt	3125	TR_Fwt2 v.s. TR_Fm	0.999997	0.137935
TRβ	Wt	625	TR_Fwt2 v.s. TR_Fm	0.999999	0.117659
TRβ	Wt	125	TR_Fwt2 v.s. TR_Fm	0.999998	0.131387
TRβ	Wt	25	TR_Fwt2 v.s. TR_Fm	0.999995	0.101939
TRβ	Wt	5	TR_Fwt2 v.s. TR_Fm	0.999951	0.0961334
TRβ	Wt	1	TR_Fwt2 v.s. TR_Fm	0.999691	0.120593
TRβ	Wt	3125	TR_Fwt3 v.s. TR_Fm	0.999997	0.199866
TRβ	Wt	625	TR_Fwt3 v.s. TR_Fm	0.999999	0.144499
TRβ	Wt	125	TR_Fwt3 v.s. TR_Fm	0.999998	0.193533
TRβ	Wt	25	TR_Fwt3 v.s. TR_Fm	0.999994	0.119616
TRβ	Wt	5	TR_Fwt3 v.s. TR_Fm	0.999949	0.0892141
TRβ	Wt	1	TR_Fwt3 v.s. TR_Fm	0.999665	0.139143
AMDHD1	Wt	3125	A_Fwt v.s. A_Fm	0.999369	0.187296
AMDHD1	Wt	625	A_Fwt v.s. A_Fm	0.999204	0.084235
AMDHD1	Wt	125	A_Fwt v.s. A_Fm	0.999302	0.0681757
AMDHD1	Wt	25	A_Fwt v.s. A_Fm	0.999247	0.117089
AMDHD1	Wt	5	A_Fwt v.s. A_Fm	0.999209	0.0649331
AMDHD1	Wt	1	A_Fwt v.s. A_Fm	0.998932	0.132372
Summary based on statistical analysis:
Gene	Target	Concentration	Primer pairs	iGenotype_mean	iGenotype_SD
All	Wt	Varied	Varied	0.990981	0.0324742
All	Het	Varied	Varied	0.0879756	0.0978384
All	Hom	Varied	Varied	-0.971996	0.0485083
