# Supplementary material for: Simplifying Genotyping of Mutants from Genome Editing with a Parallel qPCR-Based iGenotype Index
Source: Cells. 2024 Jan 29;13(3):247. doi: 10.3390/cells13030247 (PMC10854663; doi:10.3390/cells13030247)
Supplement: Supplementary file 1 [file cells-13-00247-s001.zip › Supplemental_Data S2.xlsx]

## Sheet: Sheet1
Supplemental Data S2: Parallel qPCR-based iGenotype indexes for the X. tropicalis animals with thyroid hormone receptor beta (TRβ) mutation of 19 nucleotide deletion (TRβ△19 ).
Sample ID	iGenotype_Mean	iGenotype_SD	Genotype
1	0.00678791	0.0825742	Het
2	0.00990826	0.0317403	Het
3	0.0519167	0.0515259	Het
4	1	0.0543706	Wt
5	-0.99879	0.000268017	Hom
6	-0.998818	0.000327748	Hom
7	0.0298228	0.0196999	Het
8	-0.00519019	0.0376802	Het
9	-0.999415	0.00010653	Hom
10	1	0.0771975	Wt
11	0.0533985	0.0064229	Het
12	0.0374414	0.0273903	Het
13	1	0.0125904	Wt
14	1	0.0206625	Wt
15	-0.999342	7.86106e-05	Hom
16	0.999694	0.0573753	Wt
17	-0.00355735	0.0112166	Het
18	-0.999937	3.36089e-05	Hom
19	0.0517107	0.0207674	Het
